# Supplementary material for: Transcriptome Analysis of Embryogenic and Non-Embryogenic Callus of Picea Mongolica
Source: Curr Issues Mol Biol. 2023 Jun 21;45(7):5232–47. doi: 10.3390/cimb45070332 (PMC10378709; doi:10.3390/cimb45070332)
Supplement: Supplementary file 1 [file cimb-45-00332-s001.zip]

Archive with 3 entries (2 files):
- cimb-2448808-supplementary/
- cimb-2448808-supplementary/Figures S1-S8.pdf
- cimb-2448808-supplementary/Tables S1-S2.pdf
